# Supplementary material for: Stenotrophomonas maltophilia natural history and evolution in the airways of adults with cystic fibrosis
Source: Front Microbiol. 2023 Jun 15;14:1205389. doi: 10.3389/fmicb.2023.1205389 (PMC10308010; doi:10.3389/fmicb.2023.1205389)
Supplement: Supplementary file 2 [file Data_Sheet_2.xlsx]

## Sheet: Sup. Table 1
Supplementary Table 1. Accessions and corresponding S. maltophilia lineages for public genomes utilized in this study. See Supplementary Methods for full references.
Accession	Lineage	BioProject	BioSample	Reference
DRR033224	Sm2	PRJDB3841	SAMD00028877	Kanamari et al. 2016
ERR1512532	Sm11	PRJEB14646	SAMEA4058771	--
ERR1891189	Sm5	PRJEB8666	SAMEA4547769	--
ERR1891469	Sm5	PRJEB8666	SAMEA4547960	--
ERR1891512	Sm4b	PRJEB8666	SAMEA4548003	--
ERR1974432, ERR1974433	Sgn4	PRJEB20827	SAMEA104069140	--
ERR1974436, ERR1974437	Sm15	PRJEB20827	SAMEA104069142	--
ERR1974442, ERR1974443	Sgn3	PRJEB20827	SAMEA104069145	--
ERR1974462, ERR1974463	Sm14	PRJEB20827	SAMEA104069155	--
ERR1974480, ERR1974481	Sm2	PRJEB20827	SAMEA104069164	--
ERR1974494, ERR1974495	Sm12	PRJEB20827	SAMEA104069171	--
ERR1974504, ERR1974505	Sm13	PRJEB20827	SAMEA104069176	--
ERR1974544, ERR1974545	Sm11	PRJEB20827	SAMEA104069196	--
ERR1974546, ERR1974547	Sgn3	PRJEB20827	SAMEA104069197	--
ERR1974548, ERR1974549	Sgn3	PRJEB20827	SAMEA104069198	--
ERR1974552, ERR1974553	Sm11	PRJEB20827	SAMEA104069200	--
ERR1974572	Sm8	PRJEB20827	SAMEA104069212	--
ERR1974574	Sgn3	PRJEB20827	SAMEA104069214	--
ERR1974576, ERR1974577	Sgn4	PRJEB20827	SAMEA104069216	--
ERR1974587	Sm11	PRJEB20827	SAMEA104069220	--
ERR1974602	Sgn3	PRJEB20827	SAMEA104069226	--
ERR3299816	Sm14	PRJEB32355	SAMEA5584481	Groschel et al. 2020
ERR3299817	Sm14	PRJEB32355	SAMEA5584482	Groschel et al. 2020
ERR3299823	Sm18	PRJEB32355	SAMEA5584488	Groschel et al. 2020
ERR3299830	Sm11	PRJEB32355	SAMEA5584495	Groschel et al. 2020
ERR3299838	Sgn4	PRJEB32355	SAMEA5584503	Groschel et al. 2020
ERR3299841	Sm11	PRJEB32355	SAMEA5584506	Groschel et al. 2020
ERR3299848	Sgn3	PRJEB32355	SAMEA5584513	Groschel et al. 2020
ERR3299850	Sm11	PRJEB32355	SAMEA5584515	Groschel et al. 2020
ERR3299871	Sm12	PRJEB32355	SAMEA5584538	Groschel et al. 2020
ERR3299875	Sm8	PRJEB32355	SAMEA5584541	Groschel et al. 2020
ERR3299879	Sm11	PRJEB32355	SAMEA5584545	Groschel et al. 2020
ERR3299880	Sm2	PRJEB32355	SAMEA5584546	Groschel et al. 2020
ERR3299882	Sm6	PRJEB32355	SAMEA5584548	Groschel et al. 2020
ERR3299889	Sm17	PRJEB32355	SAMEA5584555	Groschel et al. 2020
ERR3299894	Sm16	PRJEB32355	SAMEA5584560	Groschel et al. 2020
ERR3299903	Sm15	PRJEB32355	SAMEA5584569	Groschel et al. 2020
ERR3299908	Sm12	PRJEB32355	SAMEA5584574	Groschel et al. 2020
ERR3299938	Sm6	PRJEB32355	SAMEA5584604	Groschel et al. 2020
ERR3299945	Sgn4	PRJEB32355	SAMEA5584611	Groschel et al. 2020
ERR3299948	Sm8	PRJEB32355	SAMEA5584614	Groschel et al. 2020
ERR3299952	Sm14	PRJEB32355	SAMEA5584617	Groschel et al. 2020
ERR3299957	Sm17	PRJEB32355	SAMEA5584622	Groschel et al. 2020
ERR3299958	Sm4a	PRJEB32355	SAMEA5584623	Groschel et al. 2020
ERR3299959	Sm15	PRJEB32355	SAMEA5584624	Groschel et al. 2020
ERR3299961	Sm1	PRJEB32355	SAMEA5584626	Groschel et al. 2020
ERR3299973	Sm16	PRJEB32355	SAMEA5584638	Groschel et al. 2020
ERR3299978	Sm16	PRJEB32355	SAMEA5584643	Groschel et al. 2020
ERR3299989	Sm15	PRJEB32355	SAMEA5584654	Groschel et al. 2020
ERR3299993	Sm18	PRJEB32355	SAMEA5584658	Groschel et al. 2020
ERR3300002	Sm7	PRJEB32355	SAMEA5584667	Groschel et al. 2020
ERR3300023	Sm13	PRJEB32355	SAMEA5584684	Groschel et al. 2020
ERR3300026	Sm17	PRJEB32355	SAMEA5584687	Groschel et al. 2020
ERR3300040	Sm14	PRJEB32355	SAMEA5584701	Groschel et al. 2020
ERR3300048	Sm9	PRJEB32355	SAMEA5584709	Groschel et al. 2020
ERR3300056	Sm18	PRJEB32355	SAMEA5584716	Groschel et al. 2020
ERR3300059	Sm10	PRJEB32355	SAMEA5584719	Groschel et al. 2020
ERR3300064	Sm16	PRJEB32355	SAMEA5584724	Groschel et al. 2020
ERR3300069	Sm17	PRJEB32355	SAMEA5584729	Groschel et al. 2020
ERR3300073	Sm4b	PRJEB32355	SAMEA5584733	Groschel et al. 2020
ERR3300079	Sm7	PRJEB32355	SAMEA5584739	Groschel et al. 2020
ERR3300083	Sm6	PRJEB32355	SAMEA5584743	Groschel et al. 2020
ERR3300084	Sm3	PRJEB32355	SAMEA5584744	Groschel et al. 2020
ERR3300085	Sm8	PRJEB32355	SAMEA5584745	Groschel et al. 2020
ERR3300095, ERR3300096	Sm13	PRJEB32355	SAMEA5584755	Groschel et al. 2020
ERR3300097	Sm6	PRJEB32355	SAMEA5584756	Groschel et al. 2020
ERR3300101	Sm7	PRJEB32355	SAMEA5584760	Groschel et al. 2020
ERR3300104	Sm2	PRJEB32355	SAMEA5584763	Groschel et al. 2020
ERR3300120	Sm14	PRJEB32355	SAMEA5584779	Groschel et al. 2020
ERR3300125	Sm9	PRJEB32355	SAMEA5584784	Groschel et al. 2020
ERR3300127	Sm9	PRJEB32355	SAMEA5584786	Groschel et al. 2020
ERR3300143	Sm4a	PRJEB32355	SAMEA5584801	Groschel et al. 2020
ERR3300144	Sm6	PRJEB32355	SAMEA5584802	Groschel et al. 2020
ERR3300147	Sm13	PRJEB32355	SAMEA5584805	Groschel et al. 2020
ERR3300148	Sm12	PRJEB32355	SAMEA5584806	Groschel et al. 2020
ERR3300151	Sm8	PRJEB32355	SAMEA5584809	Groschel et al. 2020
ERR3300154, ERR3300155	Sm4a	PRJEB32355	SAMEA5584812	Groschel et al. 2020
ERR3300169	Sm18	PRJEB32355	SAMEA5584823	Groschel et al. 2020
ERR3300171	Sm4b	PRJEB32355	SAMEA5584825	Groschel et al. 2020
ERR3300174	Sm5	PRJEB32355	SAMEA5584828	Groschel et al. 2020
ERR3300177	Sm6	PRJEB32355	SAMEA5584831	Groschel et al. 2020
ERR3300190	Sm2	PRJEB32355	SAMEA5584838	Groschel et al. 2020
ERR3300204, ERR3300205	Sm13	PRJEB32355	SAMEA5584846	Groschel et al. 2020
ERR3300222	Sm2	PRJEB32355	SAMEA5584859	Groschel et al. 2020
ERR3300237	Sgn4	PRJEB32355	SAMEA5584874	Groschel et al. 2020
ERR3300238	Sm8	PRJEB32355	SAMEA5584875	Groschel et al. 2020
ERR3300248	Sm5	PRJEB32355	SAMEA5584885	Groschel et al. 2020
ERR3300250	Sm3	PRJEB32355	SAMEA5584887	Groschel et al. 2020
ERR3300253	Sm3	PRJEB32355	SAMEA5584890	Groschel et al. 2020
ERR3300255	Sm10	PRJEB32355	SAMEA5584892	Groschel et al. 2020
ERR3300256, ERR3300257	Sm15	PRJEB32355	SAMEA5584893	Groschel et al. 2020
ERR3300263	Sm16	PRJEB32355	SAMEA5584899	Groschel et al. 2020
ERR3300276	Sm7	PRJEB32355	SAMEA5584912	Groschel et al. 2020
ERR3300279	Sm16	PRJEB32355	SAMEA5584915	Groschel et al. 2020
ERR3300302	Sm16	PRJEB32355	SAMEA5584938	Groschel et al. 2020
ERR3300316	Sm15	PRJEB32355	SAMEA5584952	Groschel et al. 2020
ERR3300318	Sm15	PRJEB32355	SAMEA5584954	Groschel et al. 2020
ERR3300324	Sm4b	PRJEB32355	SAMEA5584960	Groschel et al. 2020
ERR3300335	Sm18	PRJEB32355	SAMEA5584971	Groschel et al. 2020
ERR3300348	Sm12	PRJEB32355	SAMEA5584983	Groschel et al. 2020
ERR3300351	Sm4b	PRJEB32355	SAMEA5584986	Groschel et al. 2020
ERR3300359	Sm10	PRJEB32355	SAMEA5584994	Groschel et al. 2020
ERR3300364	Sm4a	PRJEB32355	SAMEA5584999	Groschel et al. 2020
ERR3300369	Sm18	PRJEB32355	SAMEA5585004	Groschel et al. 2020
ERR3300373	Sgn3	PRJEB32355	SAMEA5585008	Groschel et al. 2020
ERR3300377	Sm7	PRJEB32355	SAMEA5585012	Groschel et al. 2020
ERR3300384	Sm6	PRJEB32355	SAMEA5585019	Groschel et al. 2020
ERR3300387	Sm14	PRJEB32355	SAMEA5585022	Groschel et al. 2020
ERR3300394	Sm7	PRJEB32355	SAMEA5585029	Groschel et al. 2020
ERR3300400	Sm10	PRJEB32355	SAMEA5585035	Groschel et al. 2020
ERR3300402	Sm2	PRJEB32355	SAMEA5585037	Groschel et al. 2020
ERR3300403	Sm9	PRJEB32355	SAMEA5585038	Groschel et al. 2020
ERR3300406	Sm4a	PRJEB32355	SAMEA5585041	Groschel et al. 2020
ERR3300408	Sm18	PRJEB32355	SAMEA5585043	Groschel et al. 2020
ERR3300413	Sm4b	PRJEB32355	SAMEA5585048	Groschel et al. 2020
ERR3300418	Sm12	PRJEB32355	SAMEA5585053	Groschel et al. 2020
ERR3300423	Sm2	PRJEB32355	SAMEA5585058	Groschel et al. 2020
ERR3300442	Sm17	PRJEB32355	SAMEA5585077	Groschel et al. 2020
ERR3300450	Sm13	PRJEB32355	SAMEA5585085	Groschel et al. 2020
ERR3300477	Sm13	PRJEB32355	SAMEA5585112	Groschel et al. 2020
ERR3300478	Sgn3	PRJEB32355	SAMEA5585113	Groschel et al. 2020
ERR3300483	Sm9	PRJEB32355	SAMEA5585118	Groschel et al. 2020
ERR3300492	Sm9	PRJEB32355	SAMEA5585127	Groschel et al. 2020
ERR3300495	Sm14	PRJEB32355	SAMEA5585130	Groschel et al. 2020
ERR3300498	Sm8	PRJEB32355	SAMEA5585133	Groschel et al. 2020
ERR3300510	Sm3	PRJEB32355	SAMEA5585145	Groschel et al. 2020
ERR3300516	Sm13	PRJEB32355	SAMEA5585151	Groschel et al. 2020
ERR3300526	Sgn4	PRJEB32355	SAMEA5585161	Groschel et al. 2020
ERR3300558	Sm7	PRJEB32355	SAMEA5585193	Groschel et al. 2020
ERR3300588	Sm13	PRJEB32355	SAMEA5585223	Groschel et al. 2020
ERR3300589	Sm11	PRJEB32355	SAMEA5585224	Groschel et al. 2020
ERR3300590	Sm4b	PRJEB32355	SAMEA5585225	Groschel et al. 2020
ERR3300596	Sm7	PRJEB32355	SAMEA5585231	Groschel et al. 2020
ERR3300602	Sgn4	PRJEB32355	SAMEA5585237	Groschel et al. 2020
ERR3300605	Sgn4	PRJEB32355	SAMEA5585240	Groschel et al. 2020
ERR3300611	Sm18	PRJEB32355	SAMEA5585246	Groschel et al. 2020
ERR3300624	Sm4b	PRJEB32355	SAMEA5585259	Groschel et al. 2020
ERR3300633	Sm18	PRJEB32355	SAMEA5585267	Groschel et al. 2020
ERR3300634, ERR3300635	Sm10	PRJEB32355	SAMEA5585268	Groschel et al. 2020
ERR3300637	Sm5	PRJEB32355	SAMEA5585270	Groschel et al. 2020
ERR3300644	Sm7	PRJEB32355	SAMEA5585276	Groschel et al. 2020
ERR3300654	Sm12	PRJEB32355	SAMEA5585285	Groschel et al. 2020
ERR3300659	Sm4b	PRJEB32355	SAMEA5585289	Groschel et al. 2020
ERR3300664	Sm17	PRJEB32355	SAMEA5585294	Groschel et al. 2020
ERR3300665	Sm12	PRJEB32355	SAMEA5585295	Groschel et al. 2020
ERR3300677	Sm13	PRJEB32355	SAMEA5585306	Groschel et al. 2020
ERR3300678	Sm18	PRJEB32355	SAMEA5585307	Groschel et al. 2020
ERR3300687	Sm6	PRJEB32355	SAMEA5585316	Groschel et al. 2020
ERR3300690	Sm3	PRJEB32355	SAMEA5585319	Groschel et al. 2020
ERR3300691	Sm4a	PRJEB32355	SAMEA5585320	Groschel et al. 2020
ERR3300700	Sm16	PRJEB32355	SAMEA5585329	Groschel et al. 2020
ERR3309033	Sm2	PRJEB32355	SAMEA5584470	Groschel et al. 2020
ERR3309034	Sm3	PRJEB32355	SAMEA5584471	Groschel et al. 2020
ERR3309042	Sm9	PRJEB32355	SAMEA5585332	Groschel et al. 2020
ERR3309060	Sm15	PRJEB32355	SAMEA5585350	Groschel et al. 2020
ERR3309061	Sm4a	PRJEB32355	SAMEA5585351	Groschel et al. 2020
ERR3309075	Sm6	PRJEB32355	SAMEA5585365	Groschel et al. 2020
ERR3324379	Sm16	PRJEB32585	SAMEA5607352	Groschel et al. 2020
ERR3324380	Sm12	PRJEB32585	SAMEA5607353	Groschel et al. 2020
GCA_000382065.1	Sm5	PRJNA185300	SAMN02441648	--
GCA_000455685.1	Sm5	PRJNA202921	SAMN02471816	Chauhan et al. 2013
GCA_001071345.1	Sm9	PRJNA267549	SAMN03197742	Roach et al. 2015
GCA_001074685.1	Sm12	PRJNA267549	SAMN03198069	Roach et al. 2015
GCA_001074785.1	Sm9	PRJNA267549	SAMN03198088	Roach et al. 2015
GCA_001274655.1	Sm10	PRJNA277366	SAMN03389647	Pak et al. 2015
GCA_001297005.1	Sm10	PRJNA295129	SAMN04041569	Yero et al. 2020
GCA_001431665.1	Sm1	PRJNA299450	SAMN04207868	Patil et al. 2016
GCA_001676445.1	Sm3	PRJNA323844	SAMN05190066	--
GCA_002025605.1	Sgn1	PRJNA357031	SAMN06130959	Niu et al. 2017
GCA_002316475.1	Sgn1	PRJNA348753	SAMN06452951	Parks et al. 2017
GCA_002377295.1	Sgn2	PRJNA348753	SAMN06455541	Parks et al. 2017
GCA_002388155.1	Sgn1	PRJNA348753	SAMN06451500	Parks et al. 2017
GCA_002392005.1	Sm4a	PRJNA348753	SAMN06453882	Parks et al. 2017
GCA_002413905.1	Sgn1	PRJNA348753	SAMN06454811	Parks et al. 2017
GCA_002428185.1	Sgn1	PRJNA348753	SAMN06450858	Parks et al. 2017
GCA_002482325.1	Sgn1	PRJNA348753	SAMN06455560	Parks et al. 2017
GCA_002798965.1	Sgn3	PRJNA380601	SAMN06645018	Lira et al. 2017
GCA_002798995.1	Sgn3	PRJNA380601	SAMN06645002	Lira et al. 2017
GCA_002799245.1	Sm14	PRJNA380601	SAMN06644928	Lira et al. 2017
GCA_002847385.1	Sm4b	PRJNA421960	SAMN08161503	--
GCA_003086675.1	Sgn2	PRJNA429695	SAMN08357826	Ochoa-Sanchez et al. 2017
GCA_003086695.1	Sgn2	PRJNA429695	SAMN08357822	Ochoa-Sanchez et al. 2017
GCA_003086775.1	Sgn1	PRJNA429695	SAMN08357820	Ochoa-Sanchez et al. 2017
GCA_003086795.1	Sgn1	PRJNA429695	SAMN08357818	Ochoa-Sanchez et al. 2017
GCA_003086815.1	Sgn2	PRJNA429695	SAMN08357824	Ochoa-Sanchez et al. 2017
GCA_003086835.1	Sgn1	PRJNA429695	SAMN08357821	Ochoa-Sanchez et al. 2017
GCA_003086855.1	Sgn2	PRJNA429695	SAMN08357823	Ochoa-Sanchez et al. 2017
GCA_003086875.1	Sgn2	PRJNA429695	SAMN08357825	Ochoa-Sanchez et al. 2017
GCA_003086915.1	Sgn1	PRJNA429695	SAMN08357819	Ochoa-Sanchez et al. 2017
GCA_900113425.1	Sgn4	PRJEB17324	SAMN04487782	--
RASZ00000000	Sm3	PRJNA295129	SAMN10131080	Yero et al. 2020
RATC00000000	Sm3	PRJNA295129	SAMN10131077	Yero et al. 2020
RATF00000000	Sm5	PRJNA295129	SAMN10131074	Yero et al. 2020
RATM00000000	Sm4a	PRJNA295129	SAMN10131067	Yero et al. 2020
RATQ00000000	Sm15	PRJNA295129	SAMN10131063	Yero et al. 2020
RATX00000000	Sm10	PRJNA295129	SAMN10131056	Yero et al. 2020
RAUB00000000	Sm17	PRJNA295129	SAMN10131052	Yero et al. 2020
RAUC00000000	Sm17	PRJNA295129	SAMN10131051	Yero et al. 2020
RAUD00000000	Sm17	PRJNA295129	SAMN10131050	Yero et al. 2020
RAUU00000000	Sm15	PRJNA295129	SAMN10131033	Yero et al. 2020
RAVE00000000	Sm5	PRJNA295129	SAMN10131168	Yero et al. 2020
RAVF00000000	Sm5	PRJNA295129	SAMN10131167	Yero et al. 2020
RAVK00000000	Sm8	PRJNA295129	SAMN10131162	Yero et al. 2020
RAVL00000000	Sm8	PRJNA295129	SAMN10131161	Yero et al. 2020
RAVM00000000	Sm8	PRJNA295129	SAMN10131160	Yero et al. 2020
RAVT00000000	Sm17	PRJNA295129	SAMN10131153	Yero et al. 2020
SRR1655834	Sm10	PRJNA267549	SAMN03197602	Roach et al. 2015
SRR1656331	Sm9	PRJNA267549	SAMN03198099	Roach et al. 2015
SRR2060000	Sm2	PRJNA285410	SAMN03753638	--
SRR3728769	Sm11	PRJNA326914	SAMN05294119	--
SRR4147264	Sgn4	PRJNA303246	SAMN04487782	--
SRR5569234	Sm10	PRJNA350620	SAMN06019674	Esposito et al. 2017
SRR5683165	Sm7	PRJNA390523	SAMN07237145	--
SRR5683166	Sm3	PRJNA390523	SAMN07237146	--
SRR5683276	Sm6	PRJNA390523	SAMN07237140	--
SRR6164072	Sm4a	PRJNA278886	SAMN07775527	--

## Sheet: Sup. Table 2
Supplementary Table 2. Reference genomes used for SNP calling for each ST.
ST	Reference
5	A275-SM048-11-2-2013
23	A130-SM035-23-07-2003
39	A061-SM141-16-03-2011
91	A374-SM170-12-08-2015
199	A055-SM161-29-09-2014
220	A090-SM080-8-2-2016
224	A013-SM025-2-11-2009
246	A057-SM015-18-11-2003
365	A344-SM145-7-12-2015
Novel 2	A090-SM043-26-09-2012

## Sheet: Sup. Table 3
Supplementary Table 3. Numbers of pwCF with 1-4 pulsotypes recovered among those with ≥1 and ≥2 isolates typed by PFGE.
	Number of pwCF with ≥1 isolates typed by PFGE (N=74) (%)	Number of pwCF with ≥2 isolates typed by PFGE (N=36) (%)
Number of Pulsotypes
1	54 (73.0)	16 (44.4)
2	15 (20.3)	15 (41.7)
3	3 (4.1)	3 (8.3)
4	2 (2.7)	2 (5.6)

## Sheet: Sup. Table 4
Supplementary Table 4. Pairwise SNP distances between all sequenced isolates. SNPs were called against a single reference (S. maltophilia strain K279a). Yellow highlights represent intra-ST SNP distances. Isolate labels are presented in the format "A###-SM###-dd-mm-yyyy", where A### is a pwCF identifier and SM### is an isolate identifier.
	A057-SM047-21-01-2013	A057-SM065-3-12-2014	A061-SM084-16-03-2016	A275-SM048-11-2-2013	A372-SM075-4-11-2015	A376-SM073-6-10-2015	A376-SM079-21-01-2016	A130-SM035-23-07-2003	A130-SM036-11-4-2005	A130-SM039-24-05-2004	A130-SM139-11-4-2005	A061-SM141-16-03-2011	A200-SM090-16-04-1982	A374-SM170-12-08-2015	A374-SM173-22-09-2015	A374-SM176-09-05-2016	A374-SM177-09-05-2016-2	A374-SM178-06-06-2016	A055-SM003-11-4-2012	A055-SM061-18-08-2014	A055-SM066-1-1-2015	A055-SM077-4-1-2016	A055-SM161-29-09-2014	A055-SM163-22-12-2014	A055-SM164-31-12-2014	A055-SM165-28-01-2015	A055-SM166-23-02-2015	A055-SM167-25-03-2015	A055-SM168-29-04-2015	A055-SM169-15-06-2015	A055-SM171-31-08-2015	A055-SM174-16-11-2015	A055-SM175-28-12-2015	A057-SM040-30-06-2004	A090-SM062-25-08-2014	A090-SM162-12-11-2014	A090-SM160-25-08-2014	A090-SM080-8-2-2016	A371-SM076-30-11-2015	A371-SM078-18-01-2016	A013-SM025-2-11-2009	A013-SM026-3-11-2010	A200-SM095-7-7-1988	A057-SM015-18-11-2003	A057-SM016-23-02-2005	A344-SM082-29-02-2016	A344-SM145-7-12-2015	A344-SM179-12-09-2016	A090-SM043-26-09-2012
A057-SM047-21-01-2013	0	165	781	738	636	827	753	251275	249801	249606	247811	226804	225810	60570	59015	60768	60491	60991	65182	65422	65211	65306	63994	63476	62478	63581	63306	64072	64139	64215	63772	61925	62016	64454	65092	63283	63187	246082	244098	246079	243841	242367	238213	61175	61314	61232	61135	59446	222404
A057-SM065-3-12-2014	165	0	850	799	744	864	798	251513	250019	249821	248021	227025	225989	60830	59263	61001	60725	61233	65405	65629	65427	65494	64147	63618	62626	63759	63439	64241	64319	64364	63938	62094	62170	64655	65272	63442	63352	246290	244297	246305	244085	242612	238438	61367	61526	61592	61496	59728	222612
A061-SM084-16-03-2016	781	850	0	1617	288	327	325	251625	250123	249942	248174	226183	226441	60486	58970	60834	60571	60938	66886	67087	66813	66962	65499	64943	64029	65163	64789	65617	65699	65742	65333	63440	63566	66115	66730	64877	64790	250094	248040	250073	244518	243016	238590	61438	62232	63466	63314	59557	224782
A275-SM048-11-2-2013	738	799	1617	0	262	1679	1670	251658	250161	249970	248219	226255	226218	60558	59047	60916	60648	61009	65964	66153	65914	66034	64552	64035	63092	64221	63846	64704	64777	64806	64386	62493	62624	65195	65819	63966	63861	249191	247128	249159	244597	243103	238669	61443	62195	63572	63418	59635	224437
A372-SM075-4-11-2015	636	744	288	262	0	775	832	251461	249965	249780	248026	226591	226194	60343	58832	60690	60434	60782	64959	65121	64876	65020	63581	63067	62166	63216	62873	63670	63742	63814	63409	61513	61677	64154	64807	62977	62888	248252	246187	248209	245021	243510	238339	61734	62387	63399	63240	59477	223470
A376-SM073-6-10-2015	827	864	327	1679	775	0	213	251716	250229	250042	248267	226305	226429	60467	58941	60794	60535	60911	66818	67023	66767	66890	65458	64928	63966	65099	64734	65563	65644	65692	65263	63385	63499	66046	66686	64828	64736	250194	248145	250167	245037	243542	238592	61416	62164	63486	63325	59556	224845
A376-SM079-21-01-2016	753	798	325	1670	832	213	0	251775	250287	250092	248332	226411	226434	60460	58946	60832	60560	60912	66774	66970	66711	66846	65394	64828	63907	65047	64680	65508	65594	65621	65213	63336	63448	65987	66607	64767	64674	250171	248111	250149	245044	243529	238571	61570	62237	63567	63413	59665	224835
A130-SM035-23-07-2003	251275	251513	251625	251658	251461	251716	251775	0	567	581	659	248174	247706	250376	246356	250973	250148	250649	247994	249389	249251	249374	247760	246930	243661	246714	245747	247972	247985	248121	246965	240729	242718	247201	248112	245532	245629	44284	43965	44410	189198	188682	186858	249660	250176	251776	251664	249697	230122
A130-SM036-11-4-2005	249801	250019	250123	250161	249965	250229	250287	567	0	657	649	246926	246533	248928	244968	249544	248705	249231	246508	247920	247762	247882	246356	245524	242269	245266	244341	246551	246551	246693	245547	239321	241323	245713	246642	244126	244234	44106	43759	44207	188357	187901	186147	248195	248680	250199	250088	248188	229169
A130-SM039-24-05-2004	249606	249821	249942	249970	249780	250042	250092	581	657	0	646	246842	246450	248685	244715	249297	248467	248988	246371	247763	247638	247748	246153	245331	242109	245140	244190	246370	246381	246516	245380	239231	241154	245601	246492	243963	244042	44188	43849	44267	188295	187837	186153	248042	248525	250030	249931	247996	229072
A130-SM139-11-4-2005	247811	248021	248174	248219	248026	248267	248332	659	649	646	0	245306	244916	247045	243161	247582	246784	247295	244553	245948	245811	245936	244357	243576	240435	243381	242452	244597	244616	244723	243620	237605	239507	243824	244706	242215	242329	44067	43794	44135	187310	186957	185339	246294	246753	248328	248238	246404	227892
A061-SM141-16-03-2011	226804	227025	226183	226255	226591	226305	226411	248174	246926	246842	245306	0	562	225765	221997	226242	225560	226090	224203	225719	225549	225683	224154	223401	220410	223100	222239	224424	224393	224459	223461	217561	219128	222597	224627	222415	222438	243300	241356	243164	239104	238019	233560	225203	225997	227664	227486	225897	229724
A200-SM090-16-04-1982	225810	225989	226441	226218	226194	226429	226434	247706	246533	246450	244916	562	0	224993	221262	225500	224763	225330	223690	225108	224948	225065	223574	222860	219806	222527	221706	223870	223811	223899	222872	216995	218584	221990	224133	221930	221901	243389	241452	243233	237539	236453	232897	224837	225487	226903	226713	225011	229164
A374-SM170-12-08-2015	60570	60830	60486	60558	60343	60467	60460	250376	248928	248685	247045	225765	224993	0	1654	1079	1130	1437	69484	69994	69726	69894	68569	67964	67070	68193	67657	68570	68708	68772	68303	66418	66663	68760	69571	67782	67662	244265	241967	243934	242981	241500	237411	61463	61516	56932	56857	55819	221453
A374-SM173-22-09-2015	59015	59263	58970	59047	58832	58941	58946	246356	244968	244715	243161	221997	221262	1654	0	1707	1682	1900	68029	68548	68279	68418	67140	66595	65981	66833	66417	67163	67274	67369	66929	65477	65543	67300	68123	66427	66279	240327	238098	239955	239001	237534	233650	60071	60125	55424	55327	54552	217816
A374-SM176-09-05-2016	60768	61001	60834	60916	60690	60794	60832	250973	249544	249297	247582	226242	225500	1079	1707	0	1124	1377	69767	70284	70024	70185	68853	68303	67306	68417	67919	68915	68965	69100	68601	66613	66892	69030	69855	68043	67928	244634	242354	244319	243633	242112	237995	61869	61914	57127	57037	56184	221984
A374-SM177-09-05-2016-2	60491	60725	60571	60648	60434	60535	60560	250148	248705	248467	246784	225560	224763	1130	1682	1124	0	1485	69471	69989	69730	69884	68533	68024	67108	68145	67692	68622	68687	68740	68322	66435	66687	68741	69573	67741	67700	243827	241528	243476	242726	241220	237213	61375	61413	56732	56659	55946	221178
A374-SM178-06-06-2016	60991	61233	60938	61009	60782	60911	60912	250649	249231	248988	247295	226090	225330	1437	1900	1377	1485	0	69879	70407	70139	70288	68955	68393	67434	68507	68010	68998	69084	69173	68681	66776	66978	69156	69967	68101	68059	244479	242174	244137	243362	241837	237708	61721	61765	57317	57226	56329	221738
A055-SM003-11-4-2012	65182	65405	66886	65964	64959	66818	66774	247994	246508	246371	244553	224203	223690	69484	68029	69767	69471	69879	0	748	792	786	1364	1571	1622	1339	1495	1264	1289	1242	1434	1400	1816	751	252	1069	1124	244615	242664	244691	242090	240534	236266	71380	72598	70544	70460	69256	223318
A055-SM061-18-08-2014	65422	65629	67087	66153	65121	67023	66970	249389	247920	247763	245948	225719	225108	69994	68548	70284	69989	70407	748	0	167	169	745	968	1026	740	889	666	681	618	823	814	1208	166	777	1551	1573	245186	242929	244979	243348	241783	237585	72017	73498	70970	70887	69790	224746
A055-SM066-1-1-2015	65211	65427	66813	65914	64876	66767	66711	249251	247762	247638	245811	225549	224948	69726	68279	70024	69730	70139	792	167	0	212	755	962	1046	773	916	660	706	645	867	845	1243	239	823	1552	1603	245072	242834	244859	243136	241573	237401	71687	73178	70660	70593	69501	224492
A055-SM077-4-1-2016	65306	65494	66962	66034	65020	66890	66846	249374	247882	247748	245936	225683	225065	69894	68418	70185	69884	70288	786	169	212	0	785	1002	1076	805	930	697	719	653	854	832	1257	218	805	1561	1588	245207	242951	244992	243285	241714	237520	71875	73352	70801	70743	69628	224696
A055-SM161-29-09-2014	63994	64147	65499	64552	63581	65458	65394	247760	246356	246153	244357	224154	223574	68569	67140	68853	68533	68955	1364	745	755	785	0	1427	1422	1202	1277	1186	1125	1190	1297	1250	1619	795	1380	1991	2018	243659	241464	243405	241451	239903	235797	70278	71683	69181	69127	68208	222991
A055-SM163-22-12-2014	63476	63618	64943	64035	63067	64928	64828	246930	245524	245331	243576	223401	222860	67964	66595	68303	68024	68393	1571	968	962	1002	1427	0	1614	1375	1504	1326	1301	1286	1470	1388	1792	1007	1573	2144	2150	242937	240791	242681	240688	239174	235108	69673	71090	68501	68433	67555	222238
A055-SM164-31-12-2014	62478	62626	64029	63092	62166	63966	63907	243661	242269	242109	240435	220410	219806	67070	65981	67306	67108	67434	1622	1026	1046	1076	1422	1614	0	1335	1554	1344	1354	1248	1495	1487	1908	1088	1625	2115	2267	239606	237477	239340	237201	235723	231839	68717	70066	67390	67323	66591	219198
A055-SM165-28-01-2015	63581	63759	65163	64221	63216	65099	65047	246714	245266	245140	243381	223100	222527	68193	66833	68417	68145	68507	1339	740	773	805	1202	1375	1335	0	1328	1113	1137	1113	1235	1139	1573	787	1362	1968	1975	242677	240527	242449	240379	238897	234880	69874	71269	68538	68458	67611	221912
A055-SM166-23-02-2015	63306	63439	64789	63846	62873	64734	64680	245747	244341	244190	242452	222239	221706	67657	66417	67919	67692	68010	1495	889	916	930	1277	1504	1554	1328	0	1247	1235	1212	1309	1305	1730	947	1510	2047	2063	241710	239612	241478	239457	237966	233988	69270	70652	67997	67932	67163	221178
A055-SM167-25-03-2015	64072	64241	65617	64704	63670	65563	65508	247972	246551	246370	244597	224424	223870	68570	67163	68915	68622	68998	1264	666	660	697	1186	1326	1344	1113	1247	0	1082	1025	1184	1237	1585	690	1284	1864	1973	243958	241763	243748	241810	240275	236127	70503	71921	69285	69209	68262	223348
A055-SM168-29-04-2015	64139	64319	65699	64777	63742	65644	65594	247985	246551	246381	244616	224393	223811	68708	67274	68965	68687	69084	1289	681	706	719	1125	1301	1354	1137	1235	1082	0	1052	1241	1167	1525	719	1302	1883	1895	243990	241780	243725	241786	240253	236124	70494	71901	69278	69217	68235	223312
A055-SM169-15-06-2015	64215	64364	65742	64806	63814	65692	65621	248121	246693	246516	244723	224459	223899	68772	67369	69100	68740	69173	1242	618	645	653	1190	1286	1248	1113	1212	1025	1052	0	1109	1133	1537	651	1243	1835	1937	244002	241833	243808	241960	240431	236312	70548	71965	69483	69420	68527	223371
A055-SM171-31-08-2015	63772	63938	65333	64386	63409	65263	65213	246965	245547	245380	243620	223461	222872	68303	66929	68601	68322	68681	1434	823	867	854	1297	1470	1495	1235	1309	1184	1241	1109	0	1204	1597	851	1430	1942	2050	243013	240805	242714	240793	239248	235214	69973	71367	68772	68692	67860	222288
A055-SM174-16-11-2015	61925	62094	63440	62493	61513	63385	63336	240729	239321	239231	237605	217561	216995	66418	65477	66613	66435	66776	1400	814	845	832	1250	1388	1487	1139	1305	1237	1167	1133	1204	0	1662	851	1403	1936	2029	236811	234717	236546	234186	232709	228965	68068	69416	66686	66627	65961	216531
A055-SM175-28-12-2015	62016	62170	63566	62624	61677	63499	63448	242718	241323	241154	239507	219128	218584	66663	65543	66892	66687	66978	1816	1208	1243	1257	1619	1792	1908	1573	1730	1585	1525	1537	1597	1662	0	1260	1837	2296	2389	238778	236714	238551	236250	234766	230967	68161	69534	66775	66710	66000	218160
A057-SM040-30-06-2004	64454	64655	66115	65195	64154	66046	65987	247201	245713	245601	243824	222597	221990	68760	67300	69030	68741	69156	751	166	239	218	795	1007	1088	787	947	690	719	651	851	851	1260	0	766	1500	1537	243589	241601	243622	240124	238524	234430	71169	72401	69729	69650	68587	222526
A090-SM062-25-08-2014	65092	65272	66730	65819	64807	66686	66607	248112	246642	246492	244706	224627	224133	69571	68123	69855	69573	69967	252	777	823	805	1380	1573	1625	1362	1510	1284	1302	1243	1430	1403	1837	766	0	948	1019	244858	242612	244656	242263	240716	236457	71109	72598	70593	70510	69324	223404
A090-SM162-12-11-2014	63283	63442	64877	63966	62977	64828	64767	245532	244126	243963	242215	222415	221930	67782	66427	68043	67741	68101	1069	1551	1552	1561	1991	2144	2115	1968	2047	1864	1883	1835	1942	1936	2296	1500	948	0	1664	242310	240128	242069	239389	237871	233795	69095	70489	68314	68240	67339	221030
A090-SM160-25-08-2014	63187	63352	64790	63861	62888	64736	64674	245629	244234	244042	242329	222438	221901	67662	66279	67928	67700	68059	1124	1573	1603	1588	2018	2150	2267	1975	2063	1973	1895	1937	2050	2029	2389	1537	1019	1664	0	242432	240314	242205	239551	238029	233935	68972	70316	68155	68099	67066	221088
A090-SM080-8-2-2016	246082	246290	250094	249191	248252	250194	250171	44284	44106	44188	44067	243300	243389	244265	240327	244634	243827	244479	244615	245186	245072	245207	243659	242937	239606	242677	241710	243958	243990	244002	243013	236811	238778	243589	244858	242310	242432	0	831	888	186733	186278	184608	244313	245440	250342	250197	245215	227643
A371-SM076-30-11-2015	244098	244297	248040	247128	246187	248145	248111	43965	43759	43849	43794	241356	241452	241967	238098	242354	241528	242174	242664	242929	242834	242951	241464	240791	237477	240527	239612	241763	241780	241833	240805	234717	236714	241601	242612	240128	240314	831	0	778	185517	185131	183525	242346	243137	247906	247782	242956	225910
A371-SM078-18-01-2016	246079	246305	250073	249159	248209	250167	250149	44410	44207	44267	44135	243164	243233	243934	239955	244319	243476	244137	244691	244979	244859	244992	243405	242681	239340	242449	241478	243748	243725	243808	242714	236546	238551	243622	244656	242069	242205	888	778	0	186669	186279	184543	244383	245191	250017	249892	244850	227383
A013-SM025-2-11-2009	243841	244085	244518	244597	245021	245037	245044	189198	188357	188295	187310	239104	237539	242981	239001	243633	242726	243362	242090	243348	243136	243285	241451	240688	237201	240379	239457	241810	241786	241960	240793	234186	236250	240124	242263	239389	239551	186733	185517	186669	0	562	809	241123	241737	244286	244181	242010	226837
A013-SM026-3-11-2010	242367	242612	243016	243103	243510	243542	243529	188682	187901	187837	186957	238019	236453	241500	237534	242112	241220	241837	240534	241783	241573	241714	239903	239174	235723	238897	237966	240275	240253	240431	239248	232709	234766	238524	240716	237871	238029	186278	185131	186279	562	0	911	239521	240144	242727	242635	240516	226046
A200-SM095-7-7-1988	238213	238438	238590	238669	238339	238592	238571	186858	186147	186153	185339	233560	232897	237411	233650	237995	237213	237708	236266	237585	237401	237520	235797	235108	231839	234880	233988	236127	236124	236312	235214	228965	230967	234430	236457	233795	233935	184608	183525	184543	809	911	0	235404	236028	238323	238234	236404	222306
A057-SM015-18-11-2003	61175	61367	61438	61443	61734	61416	61570	249660	248195	248042	246294	225203	224837	61463	60071	61869	61375	61721	71380	72017	71687	71875	70278	69673	68717	69874	69270	70503	70494	70548	69973	68068	68161	71169	71109	69095	68972	244313	242346	244383	241123	239521	235404	0	152	60485	60369	59436	221409
A057-SM016-23-02-2005	61314	61526	62232	62195	62387	62164	62237	250176	248680	248525	246753	225997	225487	61516	60125	61914	61413	61765	72598	73498	73178	73352	71683	71090	70066	71269	70652	71921	71901	71965	71367	69416	69534	72401	72598	70489	70316	245440	243137	245191	241737	240144	236028	152	0	60693	60580	59585	221874
A344-SM082-29-02-2016	61232	61592	63466	63572	63399	63486	63567	251776	250199	250030	248328	227664	226903	56932	55424	57127	56732	57317	70544	70970	70660	70801	69181	68501	67390	68538	67997	69285	69278	69483	68772	66686	66775	69729	70593	68314	68155	250342	247906	250017	244286	242727	238323	60485	60693	0	116	686	223849
A344-SM145-7-12-2015	61135	61496	63314	63418	63240	63325	63413	251664	250088	249931	248238	227486	226713	56857	55327	57037	56659	57226	70460	70887	70593	70743	69127	68433	67323	68458	67932	69209	69217	69420	68692	66627	66710	69650	70510	68240	68099	250197	247782	249892	244181	242635	238234	60369	60580	116	0	660	223731
A344-SM179-12-09-2016	59446	59728	59557	59635	59477	59556	59665	249697	248188	247996	246404	225897	225011	55819	54552	56184	55946	56329	69256	69790	69501	69628	68208	67555	66591	67611	67163	68262	68235	68527	67860	65961	66000	68587	69324	67339	67066	245215	242956	244850	242010	240516	236404	59436	59585	686	660	0	222103
A090-SM043-26-09-2012	222404	222612	224782	224437	223470	224845	224835	230122	229169	229072	227892	229724	229164	221453	217816	221984	221178	221738	223318	224746	224492	224696	222991	222238	219198	221912	221178	223348	223312	223371	222288	216531	218160	222526	223404	221030	221088	227643	225910	227383	226837	226046	222306	221409	221874	223849	223731	222103	0
A090-SM172-02-09-2015	207564	207779	209929	209584	208614	209929	209929	222680	221770	221786	220667	220465	219939	207178	204299	207569	207034	207375	208811	210238	210007	210189	208986	208413	206068	208259	207631	209249	209226	209297	208500	203663	205131	208276	208983	207289	207310	220356	218899	220031	218404	217691	214788	206915	207267	208828	208689	207731	5517
A090-SM159-29-04-2013	199581	199766	201956	201609	200777	201995	201990	215646	214894	214910	213955	212753	212269	199459	197336	199676	199337	199619	200758	202173	201945	202138	201071	200553	199023	200592	200084	201223	201226	201278	200821	197159	198210	200310	200938	199582	199540	213471	212062	213014	211459	210846	208032	198852	199205	200752	200652	199982	4195
A140-SM111-10-2-1993	223454	223619	223541	223568	223242	223488	223494	229009	227969	227893	226800	229967	229208	223313	219578	223826	222988	223528	222626	224072	223840	224054	222442	221669	218588	221363	220659	222786	222796	222773	221705	215873	217590	221704	222730	220360	220485	225885	224217	225767	226721	225908	223186	221717	222003	225454	225364	223694	38443
A376-SM055-4-2-2014	68360	68574	68517	68550	68369	68520	68534	251323	249840	249579	247843	227095	226326	73615	71935	74031	73624	74062	73669	74240	73993	74112	72903	72394	71362	72499	71866	73016	73089	73083	72614	70677	70953	73224	73778	72115	72070	245428	243151	245112	243647	242274	238065	75051	75256	74321	74194	73158	224188
A013-SM113-9-6-1993	224878	225060	226056	225743	224970	226610	226556	246528	245377	245285	243848	3004	2054	223719	220045	224212	223484	224036	223678	225227	225094	225168	223830	223097	220143	222763	221943	224135	224066	224179	223112	217292	218938	222154	224189	222097	222090	243751	241860	243602	237062	236049	231974	223144	224313	225475	225295	223750	230247
[truncated: 5 more columns]

## Sheet: Sup. Table 5
Supplementary Table 5. Pairwise SNP distances for isolates in each ST. SNPs were called against intra-ST references. Yellow highlights represent intra-pwCF comparisons. Isolate labels are presented in the format "A###-SM###-dd-mm-yyyy", where A### is a pwCF identifier and SM### is an isolate identifier.
ST-5	A057-SM047-21-01-2013	A057-SM065-3-12-2014	A061-SM084-16-03-2016	A275-SM048-11-2-2013	A372-SM075-4-11-2015	A376-SM073-6-10-2015	A376-SM079-21-01-2016
A057-SM047-21-01-2013	0	18	430	454	403	474	473
A057-SM065-3-12-2014	18	0	433	456	407	478	477
A061-SM084-16-03-2016	430	433	0	193	183	240	231
A275-SM048-11-2-2013	454	456	193	0	207	254	250
A372-SM075-4-11-2015	403	407	183	207	0	239	237
A376-SM073-6-10-2015	474	478	240	254	239	0	26
A376-SM079-21-01-2016	473	477	231	250	237	26	0
ST-23	A130-SM035-23-07-2003	A130-SM036-11-4-2005	A130-SM039-24-05-2004	A130-SM139-11-4-2005
A130-SM035-23-07-2003	0	4	5	8
A130-SM036-11-4-2005	4	0	5	3
A130-SM039-24-05-2004	5	5	0	8
A130-SM139-11-4-2005	8	3	8	0
ST-39	A061-SM141-16-03-2011	A200-SM090-16-04-1982
A061-SM141-16-03-2011	0	123
A200-SM090-16-04-1982	123	0
ST-91	A374-SM170-12-08-2015	A374-SM173-22-09-2015	A374-SM176-09-05-2016	A374-SM177-09-05-2016-2	A374-SM178-06-06-2016
A374-SM170-12-08-2015	0	6	9	9	10
A374-SM173-22-09-2015	6	0	13	13	14
A374-SM176-09-05-2016	9	13	0	0	15
A374-SM177-09-05-2016-2	9	13	0	0	15
A374-SM178-06-06-2016	10	14	15	15	0
ST-199	A055-SM003-11-4-2012	A055-SM061-18-08-2014	A055-SM066-1-1-2015	A055-SM077-4-1-2016	A055-SM161-29-09-2014	A055-SM163-22-12-2014	A055-SM164-31-12-2014	A055-SM165-28-01-2015	A055-SM166-23-02-2015	A055-SM167-25-03-2015	A055-SM168-29-04-2015	A055-SM169-15-06-2015	A055-SM171-31-08-2015	A055-SM174-16-11-2015	A055-SM175-28-12-2015	A057-SM040-30-06-2004	A090-SM062-25-08-2014	A090-SM160-25-08-2014	A090-SM162-12-11-2014
A055-SM003-11-4-2012	0	274	271	288	271	278	272	272	272	272	272	279	280	281	272	248	140	133	133
A055-SM061-18-08-2014	274	0	8	28	3	10	8	8	8	8	8	19	20	25	3	54	256	252	254
A055-SM066-1-1-2015	271	8	0	29	7	8	0	0	0	0	0	21	22	24	9	55	255	251	253
A055-SM077-4-1-2016	288	28	29	0	28	32	29	29	29	29	29	17	18	9	29	67	269	265	267
A055-SM161-29-09-2014	271	3	7	28	0	11	7	7	7	7	7	20	21	23	4	55	255	251	253
A055-SM163-22-12-2014	278	10	8	32	11	0	8	8	8	8	8	23	24	29	10	58	260	256	258
A055-SM164-31-12-2014	272	8	0	29	7	8	0	0	0	0	0	21	22	24	9	56	256	252	254
A055-SM165-28-01-2015	272	8	0	29	7	8	0	0	0	0	0	21	22	24	9	56	256	252	254
A055-SM166-23-02-2015	272	8	0	29	7	8	0	0	0	0	0	21	22	24	9	56	256	252	254
A055-SM167-25-03-2015	272	8	0	29	7	8	0	0	0	0	0	21	22	24	9	56	256	252	254
A055-SM168-29-04-2015	272	8	0	29	7	8	0	0	0	0	0	21	22	24	9	56	256	252	254
A055-SM169-15-06-2015	279	19	21	17	20	23	21	21	21	21	21	0	9	14	20	59	261	257	259
A055-SM171-31-08-2015	280	20	22	18	21	24	22	22	22	22	22	9	0	15	21	60	262	258	260
A055-SM174-16-11-2015	281	25	24	9	23	29	24	24	24	24	24	14	15	0	26	64	262	258	260
A055-SM175-28-12-2015	272	3	9	29	4	10	9	9	9	9	9	20	21	26	0	55	254	250	252
A057-SM040-30-06-2004	248	54	55	67	55	58	56	56	56	56	56	59	60	64	55	0	228	224	226
A090-SM062-25-08-2014	140	256	255	269	255	260	256	256	256	256	256	261	262	262	254	228	0	8	6
A090-SM160-25-08-2014	133	252	251	265	251	256	252	252	252	252	252	257	258	258	250	224	8	0	10
A090-SM162-12-11-2014	133	254	253	267	253	258	254	254	254	254	254	259	260	260	252	226	6	10	0
ST-220	A090-SM080-8-2-2016	A371-SM076-30-11-2015	A371-SM078-18-01-2016
A090-SM080-8-2-2016	0	264	268
A371-SM076-30-11-2015	264	0	4
A371-SM078-18-01-2016	268	4	0
ST-224	A013-SM025-2-11-2009	A013-SM026-3-11-2010	A200-SM095-7-7-1988
A013-SM025-2-11-2009	0	12	144
A013-SM026-3-11-2010	12	0	152
A200-SM095-7-7-1988	144	152	0
ST-246	A057-SM015-18-11-2003	A057-SM016-23-02-2005
A057-SM015-18-11-2003	0	39
A057-SM016-23-02-2005	39	0
ST-365	A344-SM082-29-02-2016	A344-SM145-7-12-2015	A344-SM179-12-09-2016
A344-SM082-29-02-2016	0	13	58
A344-SM145-7-12-2015	13	0	53
A344-SM179-12-09-2016	58	53	0
ST-Novel 2	A090-SM043-26-09-2012	A090-SM159-29-04-2013	A090-SM172-02-09-2015
A090-SM043-26-09-2012	0	7	15
A090-SM159-29-04-2013	7	0	9
A090-SM172-02-09-2015	15	9	0

## Sheet: Sup. Table 6
Supplementary Table 6. Pairwise wgMLST allele distances across all sequenced isolates. Yellow highlights indicate intra-ST comparisons
	A057-SM047-21-01-2013	A057-SM065-3-12-2014	A061-SM084-16-03-2016	A275-SM048-11-2-2013	A372-SM075-4-11-2015	A376-SM073-6-10-2015	A376-SM079-21-01-2016	A130-SM035-23-07-2003	A130-SM036-11-4-2005	A130-SM039-24-05-2004	A130-SM139-11-4-2005	A061-SM141-16-03-2011	A200-SM090-16-04-1982	A374-SM170-12-08-2015	A374-SM173-22-09-2015	A374-SM176-09-05-2016	A374-SM177-09-05-2016-2	A374-SM178-06-06-2016	A055-SM003-11-4-2012	A055-SM061-18-08-2014	A055-SM066-1-1-2015	A055-SM077-4-1-2016	A055-SM161-29-09-2014	A055-SM163-22-12-2014	A055-SM164-31-12-2014	A055-SM165-28-01-2015	A055-SM166-23-02-2015	A055-SM167-25-03-2015	A055-SM168-29-04-2015	A055-SM169-15-06-2015	A055-SM171-31-08-2015	A055-SM174-16-11-2015	A055-SM175-28-12-2015	A057-SM040-30-06-2004	A090-SM062-25-08-2014	A090-SM162-12-11-2014	A090-SM160-25-08-2014	A090-SM080-8-2-2016	A371-SM076-30-11-2015	A371-SM078-18-01-2016	A013-SM025-2-11-2009	A013-SM026-3-11-2010	A200-SM095-7-7-1988	A057-SM015-18-11-2003	A057-SM016-23-02-2005	A344-SM082-29-02-2016	A344-SM145-7-12-2015	A344-SM179-12-09-2016	A090-SM043-26-09-2012
A057-SM047-21-01-2013	0	17	426	436	395	459	450	3504	3288	3500	3528	3769	3811	3802	3696	3797	3781	3806	3792	3801	3750	3549	3796	3520	3701	3749	3763	3799	3792	3806	3790	3620	3693	3570	3747	3802	3810	3522	3438	3301	3787	3770	3665	3787	3726	3799	3793	3606	3588
A057-SM065-3-12-2014	17	0	430	437	394	461	451	3508	3295	3507	3530	3774	3819	3805	3698	3800	3785	3809	3795	3803	3753	3554	3801	3526	3706	3754	3768	3804	3797	3811	3796	3624	3697	3574	3749	3806	3814	3529	3447	3308	3790	3774	3673	3790	3728	3804	3800	3613	3592
A061-SM084-16-03-2016	426	430	0	228	195	229	218	3744	3449	3737	3767	3910	3891	3868	3761	3873	3857	3872	3974	4008	3957	3763	4004	3734	3907	3957	3970	4009	4002	4016	3997	3825	3900	3776	3780	3967	3975	3696	3618	3411	3851	3837	3737	3784	3817	3983	3977	3780	3847
A275-SM048-11-2-2013	436	437	228	0	182	293	276	3712	3422	3710	3733	3907	3880	3881	3776	3892	3877	3885	3952	3970	3919	3722	3967	3694	3872	3920	3934	3972	3966	3979	3961	3790	3866	3742	3781	3969	3977	3705	3623	3420	3887	3871	3746	3784	3821	3985	3979	3782	3855
A372-SM075-4-11-2015	395	394	195	182	0	235	223	3680	3385	3675	3706	3888	3859	3852	3744	3863	3847	3856	3893	3914	3860	3666	3906	3635	3809	3857	3872	3909	3903	3916	3899	3725	3801	3679	3685	3873	3881	3626	3539	3332	3852	3836	3724	3761	3791	3950	3944	3746	3774
A376-SM073-6-10-2015	459	461	229	293	235	0	17	3695	3402	3693	3720	3891	3871	3866	3761	3876	3862	3870	3947	3988	3937	3741	3987	3714	3889	3936	3951	3988	3983	3995	3981	3805	3879	3756	3809	3999	4009	3716	3629	3420	3851	3836	3718	3765	3808	3955	3947	3752	3841
A376-SM079-21-01-2016	450	451	218	276	223	17	0	3559	3349	3548	3577	3725	3764	3707	3599	3717	3701	3711	3781	3821	3770	3574	3816	3546	3720	3770	3783	3821	3815	3828	3810	3641	3713	3593	3778	3831	3839	3576	3490	3295	3693	3682	3557	3737	3645	3794	3789	3591	3692
A130-SM035-23-07-2003	3504	3508	3744	3712	3680	3695	3559	0	11	17	11	3595	3579	3640	3539	3655	3641	3642	3571	3605	3560	3342	3610	3333	3521	3569	3577	3616	3609	3609	3592	3437	3502	3407	3413	3595	3593	3556	3492	3339	3701	3690	3579	3533	3587	3627	3622	3483	3667
A130-SM036-11-4-2005	3288	3295	3449	3422	3385	3402	3349	11	0	14	8	3311	3324	3347	3253	3361	3349	3348	3273	3306	3262	3046	3313	3038	3229	3278	3283	3318	3311	3312	3297	3151	3213	3113	3193	3299	3298	3253	3236	3082	3390	3379	3273	3318	3294	3335	3330	3194	3372
A130-SM039-24-05-2004	3500	3507	3737	3710	3675	3693	3548	17	14	0	16	3594	3577	3635	3536	3650	3637	3637	3565	3600	3556	3338	3605	3328	3518	3564	3572	3611	3604	3604	3588	3433	3497	3403	3408	3590	3588	3554	3494	3338	3701	3685	3580	3531	3585	3625	3621	3480	3664
A130-SM139-11-4-2005	3528	3530	3767	3733	3706	3720	3577	11	8	16	0	3616	3599	3658	3555	3675	3657	3658	3590	3625	3581	3368	3629	3350	3541	3588	3596	3635	3628	3628	3611	3456	3522	3427	3433	3609	3612	3572	3520	3365	3725	3710	3603	3553	3607	3648	3642	3500	3691
A061-SM141-16-03-2011	3769	3774	3910	3907	3888	3891	3725	3595	3311	3594	3616	0	126	3839	3737	3846	3828	3844	3831	3872	3818	3606	3866	3577	3775	3819	3832	3872	3865	3876	3859	3693	3768	3624	3653	3837	3842	3546	3474	3326	3820	3808	3675	3713	3759	3835	3829	3694	3703
A200-SM090-16-04-1982	3811	3819	3891	3880	3859	3871	3764	3579	3324	3577	3599	126	0	3819	3714	3834	3816	3823	3802	3851	3797	3585	3845	3556	3751	3798	3812	3851	3844	3855	3837	3670	3744	3610	3681	3810	3816	3510	3429	3281	3771	3759	3669	3753	3746	3804	3800	3659	3656
A374-SM170-12-08-2015	3802	3805	3868	3881	3852	3866	3707	3640	3347	3635	3658	3839	3819	0	11	10	13	9	3915	3942	3899	3681	3951	3662	3866	3915	3925	3955	3948	3953	3938	3770	3848	3721	3724	3932	3931	3580	3496	3355	3818	3802	3704	3645	3660	3658	3652	3523	3679
A374-SM173-22-09-2015	3696	3698	3761	3776	3744	3761	3599	3539	3253	3536	3555	3737	3714	11	0	19	21	17	3811	3840	3796	3583	3848	3562	3808	3832	3839	3852	3845	3849	3843	3739	3796	3618	3622	3832	3831	3486	3407	3267	3718	3702	3608	3540	3560	3568	3561	3445	3573
A374-SM176-09-05-2016	3797	3800	3873	3892	3863	3876	3717	3655	3361	3650	3675	3846	3834	10	19	0	3	15	3917	3953	3911	3691	3961	3665	3868	3916	3931	3966	3958	3962	3944	3772	3849	3733	3722	3920	3926	3590	3505	3364	3824	3808	3711	3651	3667	3662	3657	3528	3685
A374-SM177-09-05-2016-2	3781	3785	3857	3877	3847	3862	3701	3641	3349	3637	3657	3828	3816	13	21	3	0	18	3900	3937	3894	3675	3947	3657	3863	3911	3920	3950	3943	3947	3931	3767	3843	3716	3705	3911	3913	3574	3490	3349	3806	3790	3694	3636	3653	3649	3643	3520	3667
A374-SM178-06-06-2016	3806	3809	3872	3885	3856	3870	3711	3642	3348	3637	3658	3844	3823	9	17	15	18	0	3919	3946	3903	3685	3955	3666	3868	3918	3928	3959	3952	3957	3940	3774	3849	3725	3728	3934	3934	3580	3495	3354	3822	3806	3708	3650	3665	3660	3654	3524	3682
A055-SM003-11-4-2012	3792	3795	3974	3952	3893	3947	3781	3571	3273	3565	3590	3831	3802	3915	3811	3917	3900	3919	0	304	292	297	300	288	293	299	297	299	301	312	308	304	304	283	119	122	120	3600	3541	3401	3784	3769	3677	3743	3779	3910	3903	3761	3735
A055-SM061-18-08-2014	3801	3803	4008	3970	3914	3988	3821	3605	3306	3600	3625	3872	3851	3942	3840	3953	3937	3946	304	0	9	28	5	7	13	14	8	7	9	23	23	37	13	61	261	269	270	3615	3538	3398	3826	3810	3728	3749	3800	3928	3923	3782	3778
A055-SM066-1-1-2015	3750	3753	3957	3919	3860	3937	3770	3560	3262	3556	3581	3818	3797	3899	3796	3911	3894	3903	292	9	0	27	7	8	10	10	7	6	8	24	23	34	18	56	259	266	267	3564	3488	3345	3771	3755	3674	3708	3758	3884	3880	3738	3733
A055-SM077-4-1-2016	3549	3554	3763	3722	3666	3741	3574	3342	3046	3338	3368	3606	3585	3681	3583	3691	3675	3685	297	28	27	0	30	28	32	32	28	28	30	17	16	21	37	64	260	262	262	3365	3282	3145	3568	3552	3584	3497	3545	3666	3661	3520	3504
A055-SM161-29-09-2014	3796	3801	4004	3967	3906	3987	3816	3610	3313	3605	3629	3866	3845	3951	3848	3961	3947	3955	300	5	7	30	0	7	9	10	7	5	7	23	23	34	12	61	259	268	269	3614	3538	3395	3821	3805	3721	3754	3805	3933	3927	3791	3782
A055-SM163-22-12-2014	3520	3526	3734	3694	3635	3714	3546	3333	3038	3328	3350	3577	3556	3662	3562	3665	3657	3666	288	7	8	28	7	0	10	10	6	4	6	19	19	34	13	56	249	253	252	3365	3262	3147	3542	3527	3558	3469	3516	3639	3634	3500	3477
A055-SM164-31-12-2014	3701	3706	3907	3872	3809	3889	3720	3521	3229	3518	3541	3775	3751	3866	3808	3868	3863	3868	293	13	10	32	9	10	0	9	7	8	8	24	25	35	17	63	257	266	266	3525	3454	3313	3724	3709	3629	3660	3714	3841	3834	3715	3687
A055-SM165-28-01-2015	3749	3754	3957	3920	3857	3936	3770	3569	3278	3564	3588	3819	3798	3915	3832	3916	3911	3918	299	14	10	32	10	10	9	0	10	7	7	23	26	32	16	64	257	268	269	3569	3498	3355	3773	3757	3676	3707	3757	3885	3878	3751	3735
A055-SM166-23-02-2015	3763	3768	3970	3934	3872	3951	3783	3577	3283	3572	3596	3832	3812	3925	3839	3931	3920	3928	297	8	7	28	7	6	7	10	0	4	6	22	22	32	16	62	259	267	267	3581	3508	3365	3785	3770	3687	3721	3771	3900	3893	3764	3747
A055-SM167-25-03-2015	3799	3804	4009	3972	3909	3988	3821	3616	3318	3611	3635	3872	3851	3955	3852	3966	3950	3959	299	7	6	28	5	4	8	7	4	0	2	18	20	31	14	62	258	266	267	3620	3544	3401	3827	3811	3727	3759	3811	3938	3932	3795	3788
A055-SM168-29-04-2015	3792	3797	4002	3966	3903	3983	3815	3609	3311	3604	3628	3865	3844	3948	3845	3958	3943	3952	301	9	8	30	7	6	8	7	6	2	0	18	22	31	14	62	257	266	267	3613	3537	3394	3820	3804	3720	3752	3804	3931	3925	3788	3781
A055-SM169-15-06-2015	3806	3811	4016	3979	3916	3995	3828	3609	3312	3604	3628	3876	3855	3953	3849	3962	3947	3957	312	23	24	17	23	19	24	23	22	18	18	0	10	20	28	67	264	273	274	3615	3539	3396	3830	3814	3731	3753	3804	3932	3926	3792	3780
A055-SM171-31-08-2015	3790	3796	3997	3961	3899	3981	3810	3592	3297	3588	3611	3859	3837	3938	3843	3944	3931	3940	308	23	23	16	23	19	25	26	22	20	22	10	0	23	30	69	266	274	275	3599	3525	3382	3811	3795	3713	3736	3786	3914	3908	3776	3763
A055-SM174-16-11-2015	3620	3624	3825	3790	3725	3805	3641	3437	3151	3433	3456	3693	3670	3770	3739	3772	3767	3774	304	37	34	21	34	34	35	32	32	31	31	20	23	0	37	72	256	270	271	3447	3376	3240	3646	3632	3556	3568	3616	3740	3732	3644	3598
A055-SM175-28-12-2015	3693	3697	3900	3866	3801	3879	3713	3502	3213	3497	3522	3768	3744	3848	3796	3849	3843	3849	304	13	18	37	12	13	17	16	16	14	14	28	30	37	0	66	260	270	271	3511	3440	3301	3719	3703	3626	3641	3755	3818	3811	3702	3670
A057-SM040-30-06-2004	3570	3574	3776	3742	3679	3756	3593	3407	3113	3403	3427	3624	3610	3721	3618	3733	3716	3725	283	61	56	64	61	56	63	64	62	62	62	67	69	72	66	0	241	248	249	3389	3324	3245	3621	3606	3522	3560	3599	3688	3683	3544	3611
A090-SM062-25-08-2014	3747	3749	3780	3781	3685	3809	3778	3413	3193	3408	3433	3653	3681	3724	3622	3722	3705	3728	119	261	259	260	259	249	257	257	259	258	257	264	266	256	260	241	0	7	4	3447	3364	3223	3631	3615	3504	3676	3592	3708	3703	3559	3590
A090-SM162-12-11-2014	3802	3806	3967	3969	3873	3999	3831	3595	3299	3590	3609	3837	3810	3932	3832	3920	3911	3934	122	269	266	262	268	253	266	268	267	266	266	273	274	270	270	248	7	0	4	3618	3535	3392	3813	3797	3684	3732	3783	3900	3893	3761	3771
A090-SM160-25-08-2014	3810	3814	3975	3977	3881	4009	3839	3593	3298	3588	3612	3842	3816	3931	3831	3926	3913	3934	120	270	267	262	269	252	266	269	267	267	267	274	275	271	271	249	4	4	0	3623	3541	3398	3819	3803	3690	3737	3787	3906	3899	3764	3777
A090-SM080-8-2-2016	3522	3529	3696	3705	3626	3716	3576	3556	3253	3554	3572	3546	3510	3580	3486	3590	3574	3580	3600	3615	3564	3365	3614	3365	3525	3569	3581	3620	3613	3615	3599	3447	3511	3389	3447	3618	3623	0	238	230	3697	3681	3552	3407	3445	3736	3726	3500	3583
A371-SM076-30-11-2015	3438	3447	3618	3623	3539	3629	3490	3492	3236	3494	3520	3474	3429	3496	3407	3505	3490	3495	3541	3538	3488	3282	3538	3262	3454	3498	3508	3544	3537	3539	3525	3376	3440	3324	3364	3535	3541	238	0	9	3606	3593	3459	3344	3365	3650	3643	3418	3499
A371-SM078-18-01-2016	3301	3308	3411	3420	3332	3420	3295	3339	3082	3338	3365	3326	3281	3355	3267	3364	3349	3354	3401	3398	3345	3145	3395	3147	3313	3355	3365	3401	3394	3396	3382	3240	3301	3245	3223	3392	3398	230	9	0	3461	3447	3312	3210	3234	3440	3434	3270	3346
A013-SM025-2-11-2009	3787	3790	3851	3887	3852	3851	3693	3701	3390	3701	3725	3820	3771	3818	3718	3824	3806	3822	3784	3826	3771	3568	3821	3542	3724	3773	3785	3827	3820	3830	3811	3646	3719	3621	3631	3813	3819	3697	3606	3461	0	12	142	3691	3739	3790	3783	3645	3753
A013-SM026-3-11-2010	3770	3774	3837	3871	3836	3836	3682	3690	3379	3685	3710	3808	3759	3802	3702	3808	3790	3806	3769	3810	3755	3552	3805	3527	3709	3757	3770	3811	3804	3814	3795	3632	3703	3606	3615	3797	3803	3681	3593	3447	12	0	146	3675	3723	3773	3767	3630	3735
A200-SM095-7-7-1988	3665	3673	3737	3746	3724	3718	3557	3579	3273	3580	3603	3675	3669	3704	3608	3711	3694	3708	3677	3728	3674	3584	3721	3558	3629	3676	3687	3727	3720	3731	3713	3556	3626	3522	3504	3684	3690	3552	3459	3312	142	146	0	3569	3617	3667	3661	3530	3565
A057-SM015-18-11-2003	3787	3790	3784	3784	3761	3765	3737	3533	3318	3531	3553	3713	3753	3645	3540	3651	3636	3650	3743	3749	3708	3497	3754	3469	3660	3707	3721	3759	3752	3753	3736	3568	3641	3560	3676	3732	3737	3407	3344	3210	3691	3675	3569	0	29	3578	3573	3438	3561
A057-SM016-23-02-2005	3726	3728	3817	3821	3791	3808	3645	3587	3294	3585	3607	3759	3746	3660	3560	3667	3653	3665	3779	3800	3758	3545	3805	3516	3714	3757	3771	3811	3804	3804	3786	3616	3755	3599	3592	3783	3787	3445	3365	3234	3739	3723	3617	29	0	3615	3609	3479	3593
A344-SM082-29-02-2016	3799	3804	3983	3985	3950	3955	3794	3627	3335	3625	3648	3835	3804	3658	3568	3662	3649	3660	3910	3928	3884	3666	3933	3639	3841	3885	3900	3938	3931	3932	3914	3740	3818	3688	3708	3900	3906	3736	3650	3440	3790	3773	3667	3578	3615	0	18	54	3732
A344-SM145-7-12-2015	3793	3800	3977	3979	3944	3947	3789	3622	3330	3621	3642	3829	3800	3652	3561	3657	3643	3654	3903	3923	3880	3661	3927	3634	3834	3878	3893	3932	3925	3926	3908	3732	3811	3683	3703	3893	3899	3726	3643	3434	3783	3767	3661	3573	3609	18	0	53	3723
A344-SM179-12-09-2016	3606	3613	3780	3782	3746	3752	3591	3483	3194	3480	3500	3694	3659	3523	3445	3528	3520	3524	3761	3782	3738	3520	3791	3500	3715	3751	3764	3795	3788	3792	3776	3644	3702	3544	3559	3761	3764	3500	3418	3270	3645	3630	3530	3438	3479	54	53	0	3588
A090-SM043-26-09-2012	3588	3592	3847	3855	3774	3841	3692	3667	3372	3664	3691	3703	3656	3679	3573	3685	3667	3682	3735	3778	3733	3504	3782	3477	3687	3735	3747	3788	3781	3780	3763	3598	3670	3611	3590	3771	3777	3583	3499	3346	3753	3735	3565	3561	3593	3732	3723	3588	0
A090-SM172-02-09-2015	3593	3599	3851	3862	3777	3847	3699	3673	3377	3669	3694	3704	3657	3686	3583	3689	3673	3690	3734	3781	3733	3503	3787	3482	3700	3746	3757	3792	3786	3786	3772	3610	3682	3612	3591	3778	3784	3583	3502	3348	3755	3738	3566	3561	3593	3730	3723	3594	22
A090-SM159-29-04-2013	3547	3553	3801	3812	3727	3796	3651	3628	3334	3624	3649	3657	3611	3644	3561	3641	3630	3643	3686	3734	3689	3463	3740	3442	3680	3711	3726	3744	3738	3740	3732	3594	3661	3568	3552	3736	3740	3542	3462	3308	3708	3692	3520	3514	3546	3680	3673	3554	13
A140-SM111-10-2-1993	3427	3435	3550	3556	3528	3537	3387	3414	3127	3407	3431	3546	3498	3585	3479	3597	3580	3588	3540	3562	3516	3419	3569	3389	3475	3521	3532	3572	3568	3564	3549	3390	3459	3383	3358	3536	3544	3388	3305	3155	3527	3512	3522	3423	3434	3618	3608	3472	3078
A376-SM055-4-2-2014	3618	3623	3617	3623	3606	3599	3567	3288	3068	3283	3307	3539	3571	3640	3531	3654	3637	3644	3579	3600	3562	3449	3609	3422	3515	3559	3573	3611	3607	3604	3589	3431	3492	3408	3540	3568	3577	3237	3152	3020	3492	3476	3469	3610	3503	3637	3631	3499	3381
A013-SM113-9-6-1993	3821	3828	4021	4012	3983	4044	3886	3665	3356	3663	3686	607	525	3874	3771	3888	3870	3878	3889	3945	3892	3674	3940	3645	3845	3892	3905	3946	3939	3948	3930	3766	3837	3707	3730	3913	3919	3629	3545	3399	3852	3840	3717	3740	3793	3890	3886	3752	3888
[truncated: 5 more columns]

## Sheet: Sup. Table 7
Supplementary Table 7. Pairwise wgMLST allele for isolates in each ST. Yellow highlights represent intra-pwCF comparisons. Isolate labels are presented in the format "A###-SM###-dd-mm-yyyy", where A### is a pwCF identifier and SM### is an isolate identifier.
ST-5	A057.SM047.21.01.2013	A057.SM065.3.12.2014	A061.SM084.16.03.2016	A275.SM048.11.2.2013	A372.SM075.4.11.2015	A376.SM073.6.10.2015	A376.SM079.21.01.2016
A057-SM047-21-01-2013	0	17	426	436	395	459	450
A057-SM065-3-12-2014	17	0	430	437	394	461	451
A061-SM084-16-03-2016	426	430	0	228	195	229	218
A275-SM048-11-2-2013	436	437	228	0	182	293	276
A372-SM075-4-11-2015	395	394	195	182	0	235	223
A376-SM073-6-10-2015	459	461	229	293	235	0	17
A376-SM079-21-01-2016	450	451	218	276	223	17	0
ST-23	A130-SM035-23-07-2003	A130-SM036-11-4-2005	A130-SM039-24-05-2004	A130-SM139-11-4-2005
A130-SM035-23-07-2003	0	11	17	11
A130-SM036-11-4-2005	11	0	14	8
A130-SM039-24-05-2004	17	14	0	16
A130-SM139-11-4-2005	11	8	16	0
ST-39	A061-SM141-16-03-2011	A200-SM090-16-04-1982
A061-SM141-16-03-2011	0	126
A200-SM090-16-04-1982	126	0
ST-91	A374-SM170-12-08-2015	A374-SM173-22-09-2015	A374-SM176-09-05-2016	A374-SM177-09-05-2016-2	A374-SM178-06-06-2016
A374-SM170-12-08-2015	0	11	10	13	9
A374-SM173-22-09-2015	11	0	19	21	17
A374-SM176-09-05-2016	10	19	0	3	15
A374-SM177-09-05-2016-2	13	21	3	0	18
A374-SM178-06-06-2016	9	17	15	18	0
ST-199	A055-SM003-11-4-2012	A055-SM061-18-08-2014	A055-SM066-1-1-2015	A055-SM077-4-1-2016	A055-SM161-29-09-2014	A055-SM163-22-12-2014	A055-SM164-31-12-2014	A055-SM165-28-01-2015	A055-SM166-23-02-2015	A055-SM167-25-03-2015	A055-SM168-29-04-2015	A055-SM169-15-06-2015	A055-SM171-31-08-2015	A055-SM174-16-11-2015	A055-SM175-28-12-2015	A057-SM040-30-06-2004	A090-SM062-25-08-2014	A090-SM160-25-08-2014	A090-SM162-12-11-2014
A055-SM003-11-4-2012	0	304	292	297	300	288	293	299	297	299	301	312	308	304	304	283	119	120	122
A055-SM061-18-08-2014	304	0	9	28	5	7	13	14	8	7	9	23	23	37	13	61	261	270	269
A055-SM066-1-1-2015	292	9	0	27	7	8	10	10	7	6	8	24	23	34	18	56	259	267	266
A055-SM077-4-1-2016	297	28	27	0	30	28	32	32	28	28	30	17	16	21	37	64	260	262	262
A055-SM161-29-09-2014	300	5	7	30	0	7	9	10	7	5	7	23	23	34	12	61	259	269	268
A055-SM163-22-12-2014	288	7	8	28	7	0	10	10	6	4	6	19	19	34	13	56	249	252	253
A055-SM164-31-12-2014	293	13	10	32	9	10	0	9	7	8	8	24	25	35	17	63	257	266	266
A055-SM165-28-01-2015	299	14	10	32	10	10	9	0	10	7	7	23	26	32	16	64	257	269	268
A055-SM166-23-02-2015	297	8	7	28	7	6	7	10	0	4	6	22	22	32	16	62	259	267	267
A055-SM167-25-03-2015	299	7	6	28	5	4	8	7	4	0	2	18	20	31	14	62	258	267	266
A055-SM168-29-04-2015	301	9	8	30	7	6	8	7	6	2	0	18	22	31	14	62	257	267	266
A055-SM169-15-06-2015	312	23	24	17	23	19	24	23	22	18	18	0	10	20	28	67	264	274	273
A055-SM171-31-08-2015	308	23	23	16	23	19	25	26	22	20	22	10	0	23	30	69	266	275	274
A055-SM174-16-11-2015	304	37	34	21	34	34	35	32	32	31	31	20	23	0	37	72	256	271	270
A055-SM175-28-12-2015	304	13	18	37	12	13	17	16	16	14	14	28	30	37	0	66	260	271	270
A057-SM040-30-06-2004	283	61	56	64	61	56	63	64	62	62	62	67	69	72	66	0	241	249	248
A090-SM062-25-08-2014	119	261	259	260	259	249	257	257	259	258	257	264	266	256	260	241	0	4	7
A090-SM160-25-08-2014	120	270	267	262	269	252	266	269	267	267	267	274	275	271	271	249	4	0	4
A090-SM162-12-11-2014	122	269	266	262	268	253	266	268	267	266	266	273	274	270	270	248	7	4	0
ST-220	A090-SM080-8-2-2016	A371-SM076-30-11-2015	A371-SM078-18-01-2016
A090-SM080-8-2-2016	0	238	230
A371-SM076-30-11-2015	238	0	9
A371-SM078-18-01-2016	230	9	0
ST-224	A013-SM025-2-11-2009	A013-SM026-3-11-2010	A200-SM095-7-7-1988
A013-SM025-2-11-2009	0	12	142
A013-SM026-3-11-2010	12	0	146
A200-SM095-7-7-1988	142	146	0
ST-246	A057-SM015-18-11-2003	A057-SM016-23-02-2005
A057-SM015-18-11-2003	0	29
A057-SM016-23-02-2005	29	0
ST-365	A344-SM082-29-02-2016	A344-SM145-7-12-2015	A344-SM179-12-09-2016
A344-SM082-29-02-2016	0	18	54
A344-SM145-7-12-2015	18	0	53
A344-SM179-12-09-2016	54	53	0
ST-Novel 2	A090-SM043-26-09-2012	A090-SM159-29-04-2013	A090-SM172-02-09-2015
A090-SM043-26-09-2012	0	13	22
A090-SM159-29-04-2013	13	0	9
A090-SM172-02-09-2015	22	9	0

## Sheet: Sup. Table 8
Supplementary Table 8. Mutation rate estimates of S. maltophilia STs. Mutation rates were calculated using all isolates in a given ST unless otherwise specified. STs with a ‘--’ in the mutation rate column did not exhibit a linear relationship between SNP distance and time between collection dates.
ST	R-squared	Mutation Rate (SNPs/year)	Number of pwCF with Isolates in ST	Number of Isolates in ST
5	0.00762	--	5	7
23	0.352	1.65	1	4
91	0.398	2.93	1	5
199	0.00306	--	3	19
199 (pwCF A055 only)	0.445	5.41	1	14
220	0.0428	--	2	3
224	0.996	2.99	2	3
365	0.975	45.21(1)	1	3
Novel 2	0.922	5.23	1	3
(1) One of the three isolates included in the calculation was possibly non-clonal and differed from the other two by >50 SNPs despite being collected less than one year apart.

## Sheet: Sup. Table 9
Supplementary Table 9. Multi-mutated genes and intergenic regions across all analyzed STs. Gene products of intergenic regions report genes on either side of the intergenic region.
Gene	Gene Product	Multi-mutated Region Type	Number of STs Region Mutated In	Number of Unique Mutations	Mutation Types1 (n)
smeT	Efflux transporter SmeDEF transcriptional repressor	Across STs	2	2	NS (2)
secA	Protein translocase subunit SecA	Across STs	2	2	SG (1), S (1)
NADP-dependent malic enzyme	Oxidative decarboxylation of malate	Across STs	2	2	NS (2)
yapH	Autotransporter adhesin YapH	Across STs	2	2	NS (2)
gmd	GDP-mannose 4,6-dehydratase	Across STs	2	2	NS (2)
--	Epimerase/dehydratase protein	Across STs	2	2	NS (2)
--	LysR family transcriptional regulator; Probable transcription regulator protein of MDR efflux pump cluster	Across STs	2	2	NS (2)
--	Pyridoxal-5'-phosphate-dependent enzyme beta superfamily (fold type II) (cysteine synthase)	Across STs & Within STs	4	5	NS (5)
--	Chitin-binding domain 3 protein	Across STs	2	2	S (2)
pdxA	4-hydroxythreonine-4-phosphate dehydrogenase	Across STs	2	2	NS (2)
--	Hypothetical protein; MerC domain-containing protein	Across STs & Within STs	2	3	NS (2), SG (1)
accC	Biotin carboxylase of acetyl-CoA carboxylase	Across STs	3	3	NS (3)
dtpB	Di-tripeptide/cation symporter	Across STs	2	2	NS (1), SG (1)
nadR	Nicotinamide-nucleotide adenylyltransferase	Across STs	2	2	NS (2)
--	Methyl-accepting chemotaxis protein	Across STs	2	2	NS (1), SG (1)
--	Two-component system sensor histidine kinase; HAMP domain-containing histidine kinase	Across STs	2	2	NS (2)
--	Hypothetical Protein	Within STs	1	2	NS (1), S (1)
traC	IncP-type DNA transfer primase TraC	Within STs	1	2	NS (2)
coaBC	Phosphopantothenoylcysteine decarboxylase/Phosphopantothenoylcysteine synthetase	Within STs	1	2	NS (2)
--	Hypothetical protein; FkbM family methyltransferase	Within STs	1	2	NS (1), SG (1)
mdtB	Multidrug efflux system MdtABC-TolC inner-membrane proton/drug antiporter MdtB (RND type)	Within STs	1	2	NS (2)
--	Phage protein central region similar to Gifsy-2/lambdaJ	Within STs	1	4	S (4)
--	Hypothetical protein; EamA/RhaT family transporter	Within STs	1	2	S (2)
yicC	YicC family protein	Within STs	1	2	NS (1), S (1)
Intergenic Region	Phage integrase--hypothetical protein	Intergenic Region	1	2
Intergenic Region	Outer membrane hemin receptor--Hemin uptake protein HemP/HmuP	Intergenic Region	1	2
Intergenic Region	Hemin uptake protein HemP/HmuP--Outer membrane hemin receptor	Intergenic Region	1	2
1 Mutation types: NS=non-synonymous, S=synonymous, SG=stop gained.
